# Supplementary material for: Oligomeric State of β-Coronavirus Non-Structural Protein 10 Stimulators Studied by Small Angle X-ray Scattering
Source: Int J Mol Sci. 2023 Sep 4;24(17):13649. doi: 10.3390/ijms241713649 (PMC10563069; doi:10.3390/ijms241713649)
Supplement: Supplementary file 1 [file ijms-24-13649-s001.zip]

Archive with 1 entries (1 files):
- ijms-2505179-supplementary.pdf
